# Supplementary material for: The proteins of intra-nuclear bodies: a data-driven analysis of sequence, interaction and expression
Source: BMC Syst Biol. 2010 Apr 13;4:44. doi: 10.1186/1752-0509-4-44 (PMC2859750; doi:10.1186/1752-0509-4-44)
Supplement: Additional file 1 — Proteins with observed intra-nuclear compartment(s). This file contains a list of all proteins used in this study identified by their UniProtKB accession name. Each protein identifier is followed by zero or more compartments with which the protein is observed according to available data sets (see Methods). [file 1752-0509-4-44-S1.TXT]

UniProt_ID	Intra-nuclear_Compartments
P23611	Cajal_Body
Q62384	Cajal_Body
Q64287	Cajal_Body
Q9CWY4	Cajal_Body
Q9CX53	Cajal_Body
A6PWE1	Cajal_Body
Q8VC51	Cajal_Body
P54254	Cajal_Body
Q9QXI1	Cajal_Body
Q8BMA5	Cajal_Body
P99029	Cajal_Body
Q8QZX5	Cajal_Body
P56959	Cajal_Body
P62962	Cajal_Body
Q9DBA9	Cajal_Body
P15655	Cajal_Body
O88513	Cajal_Body
Q8BX17	Cajal_Body Nuclear_Speckles
Q8K1K1	Cajal_Body Nuclear_Speckles
Q9JJY4	Cajal_Body Nuclear_Speckles
Q6ZWM4	Cajal_Body Nuclear_Speckles
Q9QXA5	Cajal_Body Nuclear_Speckles
O08856	Cajal_Body Nuclear_Speckles
Q9D4C5	Cajal_Body Nuclear_Speckles
Q9CQQ4	Cajal_Body Nuclear_Speckles
P97801	Cajal_Body Nuclear_Speckles
Q3TK39	Cajal_Body Nucleolus
Q3TKZ9	Cajal_Body Nucleolus
Q03147	Cajal_Body Nucleolus
Q03963	Cajal_Body Nucleolus
P35550	Cajal_Body Nucleolus
Q9CY66	Cajal_Body Nucleolus
P97377	Cajal_Body Nucleolus
Q9JLI8	Cajal_Body Nucleolus Nuclear_Speckles
P97376	Cajal_Body Nucleolus Nuclear_Speckles
P02340	Cajal_Body Nucleolus PML-NBs
Q9Z2E2	Nuclear_Speckles
Q9Z2D6	Nuclear_Speckles
Q9DBR0	Nuclear_Speckles
Q9Z1X4	Nuclear_Speckles
Q6P7W5	Nuclear_Speckles
P28659	Nuclear_Speckles
Q9R226	Nuclear_Speckles
O35730	Nuclear_Speckles
P30658	Nuclear_Speckles
P09602	Nuclear_Speckles
P63158	Nuclear_Speckles
Q61191	Nuclear_Speckles
Q62093	Nuclear_Speckles
Q7TND4	Nuclear_Speckles
Q8BIH0	Nuclear_Speckles
Q8BZ21	Nuclear_Speckles
Q9Z104	Nuclear_Speckles
P20263	Nuclear_Speckles
Q99LI7	Nuclear_Speckles
Q9EPU4	Nuclear_Speckles
Q3TKY6	Nuclear_Speckles
Q8BMZ5	Nuclear_Speckles
Q8C2A2	Nuclear_Speckles
Q91WJ8	Nuclear_Speckles
Q32P08	Nuclear_Speckles
P52293	Nuclear_Speckles
Q99JX7	Nuclear_Speckles
P17225	Nuclear_Speckles
Q8VIJ6	Nuclear_Speckles
Q99NB9	Nuclear_Speckles
O88907	Nuclear_Speckles
Q61136	Nuclear_Speckles
B1AZI6	Nuclear_Speckles
O08760	Nuclear_Speckles
O35218	Nuclear_Speckles
O35326	Nuclear_Speckles
O35491	Nuclear_Speckles
O35492	Nuclear_Speckles
O35691	Nuclear_Speckles
O54879	Nuclear_Speckles
O70279	Nuclear_Speckles
O70343	Nuclear_Speckles
O88477	Nuclear_Speckles
O88569	Nuclear_Speckles
O88874	Nuclear_Speckles
O88939	Nuclear_Speckles
O89064	Nuclear_Speckles
P08775	Nuclear_Speckles
P14131	Nuclear_Speckles
P14602	Nuclear_Speckles
P16045	Nuclear_Speckles
P16110	Nuclear_Speckles
P22518	Nuclear_Speckles
P22561	Nuclear_Speckles
P23927	Nuclear_Speckles
P27048	Nuclear_Speckles
P29341	Nuclear_Speckles
P33242	Nuclear_Speckles
P40645	Nuclear_Speckles
P49312	Nuclear_Speckles
P58501	Nuclear_Speckles
P61327	Nuclear_Speckles
P61979	Nuclear_Speckles
P62082	Nuclear_Speckles
P62311	Nuclear_Speckles
P62313	Nuclear_Speckles
P62320	Nuclear_Speckles
P62852	Nuclear_Speckles
P62960	Nuclear_Speckles
P62996	Nuclear_Speckles
P63017	Nuclear_Speckles
P63154	Nuclear_Speckles
P63276	Nuclear_Speckles
P63325	Nuclear_Speckles
P83877	Nuclear_Speckles
P84104	Nuclear_Speckles
P97351	Nuclear_Speckles
P97762	Nuclear_Speckles
P97868	Nuclear_Speckles
Q05738	Nuclear_Speckles
Q05CA9	Nuclear_Speckles
Q14AX6	Nuclear_Speckles
Q3TIQ4	Nuclear_Speckles
Q3UEB3	Nuclear_Speckles
Q3UKJ7	Nuclear_Speckles
Q3UYV9	Nuclear_Speckles
Q4FK66	Nuclear_Speckles
Q501J6	Nuclear_Speckles
Q52KI8	Nuclear_Speckles
Q569Z6	Nuclear_Speckles
Q5DTH5	Nuclear_Speckles
Q5FW85	Nuclear_Speckles
Q5SUF2	Nuclear_Speckles
Q5U4D9	Nuclear_Speckles
Q60867	Nuclear_Speckles
Q61214	Nuclear_Speckles
Q61456	Nuclear_Speckles
Q61545	Nuclear_Speckles
Q62203	Nuclear_Speckles
Q62311	Nuclear_Speckles
Q62376	Nuclear_Speckles
Q64012	Nuclear_Speckles
Q69ZQ2	Nuclear_Speckles
Q6A068	Nuclear_Speckles
Q6NV83	Nuclear_Speckles
Q6NVF9	Nuclear_Speckles
Q6NZN0	Nuclear_Speckles
Q6P2B1	Nuclear_Speckles
Q6P4T2	Nuclear_Speckles
Q6ZPK2	Nuclear_Speckles
Q6ZWS8	Nuclear_Speckles
Q7TN33	Nuclear_Speckles
Q80YR5	Nuclear_Speckles
Q810A7	Nuclear_Speckles
Q8BG05	Nuclear_Speckles
Q8BGC0	Nuclear_Speckles
Q8BHJ9	Nuclear_Speckles
Q8BHS3	Nuclear_Speckles
Q8BIZ6	Nuclear_Speckles
Q8BK42	Nuclear_Speckles
Q8BL97	Nuclear_Speckles
Q8BMA6	Nuclear_Speckles
Q8BP71	Nuclear_Speckles
Q8BQZ5	Nuclear_Speckles
Q8BTI8	Nuclear_Speckles
Q8BZX4	Nuclear_Speckles
Q8C181	Nuclear_Speckles
Q8C5N3	Nuclear_Speckles
Q8C9B9	Nuclear_Speckles
Q8CCF0	Nuclear_Speckles
Q8CCS6	Nuclear_Speckles
Q8CCZ1	Nuclear_Speckles
Q8CEC6	Nuclear_Speckles
Q8CFI7	Nuclear_Speckles
Q8CFQ3	Nuclear_Speckles
Q8CGZ0	Nuclear_Speckles
Q8CH02	Nuclear_Speckles
Q8CH09	Nuclear_Speckles
Q8JZX4	Nuclear_Speckles
Q8K194	Nuclear_Speckles
Q8K310	Nuclear_Speckles
Q8K4Z5	Nuclear_Speckles
Q8QZY9	Nuclear_Speckles
Q8R0F5	Nuclear_Speckles
Q8R149	Nuclear_Speckles
Q8R3G1	Nuclear_Speckles
Q8R3N6	Nuclear_Speckles
Q8VE92	Nuclear_Speckles
Q8VE97	Nuclear_Speckles
Q8VH51	Nuclear_Speckles
Q91V81	Nuclear_Speckles
Q91WM1	Nuclear_Speckles
Q91WT4	Nuclear_Speckles
Q91WT8	Nuclear_Speckles
Q91YA2	Nuclear_Speckles
Q91YE7	Nuclear_Speckles
Q91YR7	Nuclear_Speckles
Q920Q8	Nuclear_Speckles
Q921F2	Nuclear_Speckles
Q921J2	Nuclear_Speckles
Q921K3	Nuclear_Speckles
Q922U1	Nuclear_Speckles
Q922V4	Nuclear_Speckles
Q99020	Nuclear_Speckles
Q99JF8	Nuclear_Speckles
Q99KG3	Nuclear_Speckles
Q99M28	Nuclear_Speckles
Q99MR6	Nuclear_Speckles
Q99MU3	Nuclear_Speckles
Q9CQ49	Nuclear_Speckles
Q9CQI7	Nuclear_Speckles
Q9CQT2	Nuclear_Speckles
Q9CW46	Nuclear_Speckles
Q9CWZ3	Nuclear_Speckles
Q9CYA6	Nuclear_Speckles
Q9D0B0	Nuclear_Speckles
Q9D0T1	Nuclear_Speckles
Q9D0W5	Nuclear_Speckles
Q9D1X0	Nuclear_Speckles
Q9D6L8	Nuclear_Speckles
Q9D787	Nuclear_Speckles
Q9D824	Nuclear_Speckles
Q9DAJ4	Nuclear_Speckles
Q9DAW6	Nuclear_Speckles
Q9DC48	Nuclear_Speckles
Q9DCD2	Nuclear_Speckles
Q9ER69	Nuclear_Speckles
Q9ERA6	Nuclear_Speckles
Q9ESZ8	Nuclear_Speckles
Q9JHS9	Nuclear_Speckles
Q9JJA7	Nuclear_Speckles
Q9JKB3	Nuclear_Speckles
Q9QXK7	Nuclear_Speckles
Q9QZH3	Nuclear_Speckles
Q9R020	Nuclear_Speckles
Q9R0U0	Nuclear_Speckles
Q9R1C7	Nuclear_Speckles
Q9Z1M8	Nuclear_Speckles
Q9Z1N5	Nuclear_Speckles
Q9Z204	Nuclear_Speckles
Q9Z315	Nuclear_Speckles
A2ACQ1	Nuclear_Speckles
A2AJ71	Nuclear_Speckles
A2AJ74	Nuclear_Speckles
A2AW41	Nuclear_Speckles
B1AZS0	Nuclear_Speckles
O35846	Nuclear_Speckles
O88568	Nuclear_Speckles
P70449	Nuclear_Speckles
Q3TGN5	Nuclear_Speckles
Q3TR16	Nuclear_Speckles
Q3TS50	Nuclear_Speckles
Q3TVV6	Nuclear_Speckles
Q3TWN5	Nuclear_Speckles
Q3TWW8	Nuclear_Speckles
Q3TXW2	Nuclear_Speckles
Q3UKV5	Nuclear_Speckles
Q3ULH5	Nuclear_Speckles
Q3ULP9	Nuclear_Speckles
Q3UMT8	Nuclear_Speckles
B2RY56	Nuclear_Speckles
Q3URX8	Nuclear_Speckles
Q3USH5	Nuclear_Speckles
Q3UWW7	Nuclear_Speckles
Q3UX55	Nuclear_Speckles
Q3UYE8	Nuclear_Speckles
Q3UZI0	Nuclear_Speckles
Q3V3S0	Nuclear_Speckles
Q69ZZ3	Nuclear_Speckles
Q6A0A9	Nuclear_Speckles
Q6DIC0	Nuclear_Speckles
Q6P549	Nuclear_Speckles
Q6P6L6	Nuclear_Speckles
Q8BGJ9	Nuclear_Speckles
Q8BL32	Nuclear_Speckles
Q8BYI4	Nuclear_Speckles
Q8C290	Nuclear_Speckles
Q8C4Z4	Nuclear_Speckles
Q8CCY8	Nuclear_Speckles
Q8CD02	Nuclear_Speckles
Q8CI33	Nuclear_Speckles
Q8K1G7	Nuclear_Speckles
Q8K4P0	Nuclear_Speckles
Q8R1J6	Nuclear_Speckles
Q8R1N0	Nuclear_Speckles
Q8R1W7	Nuclear_Speckles
Q8VDM6	Nuclear_Speckles
Q8VE87	Nuclear_Speckles
Q8VEK3	Nuclear_Speckles
Q8VHM5	Nuclear_Speckles
Q921Y1	Nuclear_Speckles
Q99KG1	Nuclear_Speckles
Q99KH6	Nuclear_Speckles
Q9CQW4	Nuclear_Speckles
Q9CT44	Nuclear_Speckles
Q9CTU8	Nuclear_Speckles
Q9D007	Nuclear_Speckles
Q9EQC8	Nuclear_Speckles
Q9R1J3	Nuclear_Speckles
Q9R205	Nuclear_Speckles
O54714	Nuclear_Speckles
Q52KE7	Nuclear_Speckles
Q61048	Nuclear_Speckles
Q62018	Nuclear_Speckles
Q6P1E1	Nuclear_Speckles
Q6T264	Nuclear_Speckles
Q8BZN4	Nuclear_Speckles
Q8C3P7	Nuclear_Speckles
Q8CHY6	Nuclear_Speckles
Q8VDL9	Nuclear_Speckles
Q91ZD6	Nuclear_Speckles
Q9D1C2	Nuclear_Speckles
Q9D2E2	Nuclear_Speckles
Q9R0I7	Nuclear_Speckles
A2AJT4	Nuclear_Speckles
Q3UG20	Nuclear_Speckles
Q3UH06	Nuclear_Speckles
Q80W14	Nuclear_Speckles
Q8C5D8	Nuclear_Speckles
Q8VIM5	Nuclear_Speckles
Q924H7	Nuclear_Speckles
Q9DA19	Nuclear_Speckles
Q9DBU6	Nuclear_Speckles
Q9R1A8	Nuclear_Speckles
O70126	Nucleolus
Q9Z2E1	Nucleolus
Q7TSF6	Nucleolus
Q08943	Nucleolus
Q6KCD5	Nucleolus
O54864	Nucleolus
P30681	Nucleolus
Q8BN78	Nucleolus
Q9ESU6	Nucleolus
Q62318	Nucleolus
O54962	Nucleolus
P14733	Nucleolus
Q63850	Nucleolus
Q8CJF7	Nucleolus
O35344	Nucleolus
Q9WTM5	Nucleolus
P25976	Nucleolus
P29037	Nucleolus
Q01320	Nucleolus
P22752	Nucleolus
P25206	Nucleolus
P27641	Nucleolus
P27790	Nucleolus
P43277	Nucleolus
P46099	Nucleolus
P49717	Nucleolus
P49718	Nucleolus
P60762	Nucleolus
P62137	Nucleolus
P84228	Nucleolus
P97311	Nucleolus
P97452	Nucleolus
Q3U1J4	Nucleolus
Q5RJG1	Nucleolus
Q5SSI6	Nucleolus
Q60972	Nucleolus
Q6DFW4	Nucleolus
Q6P9P6	Nucleolus
Q6PDQ2	Nucleolus
Q76KJ5	Nucleolus
Q7TPV4	Nucleolus
Q810V0	Nucleolus
Q8BHX3	Nucleolus
Q8BK67	Nucleolus
Q8K224	Nucleolus
Q8VCY6	Nucleolus
Q920B9	Nucleolus
Q9D903	Nucleolus
Q9DBD5	Nucleolus
Q9QYE3	Nucleolus
Q9QZQ8	Nucleolus
Q9WVA3	Nucleolus
Q6NS46	Nucleolus
Q6XAR6	Nucleolus
Q8C4J7	Nucleolus
Q8CGP6	Nucleolus
Q8K298	Nucleolus
Q61686	Nucleolus
Q61221	Nucleolus
Q64364	Nucleolus
Q7TT37	Nucleolus
Q9Z1L3	Nucleolus
P24860	Nucleolus
P27659	Nucleolus
P60122	Nucleolus
P67871	Nucleolus
Q60737	Nucleolus
Q60749	Nucleolus
Q62388	Nucleolus
Q6PCN7	Nucleolus
Q80UW8	Nucleolus
Q8CB77	Nucleolus
Q9CU62	Nucleolus
Q9CW03	Nucleolus
Q9Z129	Nucleolus
Q9Z2D8	Nucleolus
Q9D666	Nucleolus
O55135	Nucleolus
P17918	Nucleolus
Q6P5F9	Nucleolus
O35343	Nucleolus
Q8VE37	Nucleolus
Q9WU62	Nucleolus
A2RSY6	Nucleolus
A4Q9E5	Nucleolus
B1AR16	Nucleolus
O08599	Nucleolus
O08784	Nucleolus
O08811	Nucleolus
O35047	Nucleolus
O35130	Nucleolus
O35134	Nucleolus
O35143	Nucleolus
O35737	Nucleolus
O54825	Nucleolus
O54833	Nucleolus
O55131	Nucleolus
O55142	Nucleolus
O70251	Nucleolus
O88291	Nucleolus
O88466	Nucleolus
O88708	Nucleolus
O88796	Nucleolus
O88852	Nucleolus
O89086	Nucleolus
P05202	Nucleolus
P07091	Nucleolus
P07356	Nucleolus
P09405	Nucleolus
P10853	Nucleolus
P11031	Nucleolus
P11440	Nucleolus
P11499	Nucleolus
P15092	Nucleolus
P15864	Nucleolus
P19324	Nucleolus
P20029	Nucleolus
P24369	Nucleolus
P28352	Nucleolus
P35980	Nucleolus
P39749	Nucleolus
P42208	Nucleolus
P47911	Nucleolus
P50580	Nucleolus
P51881	Nucleolus
P53569	Nucleolus
P56183	Nucleolus
P56480	Nucleolus
P58252	Nucleolus
P59997	Nucleolus
P60710	Nucleolus
P60843	Nucleolus
P61161	Nucleolus
P61358	Nucleolus
P61965	Nucleolus
P62259	Nucleolus
P62264	Nucleolus
P62267	Nucleolus
P62281	Nucleolus
P62631	Nucleolus
P62737	Nucleolus
P62754	Nucleolus
P62827	Nucleolus
P62830	Nucleolus
P62878	Nucleolus
P62915	Nucleolus
P62918	Nucleolus
P62983	Nucleolus
P62991	Nucleolus
P63037	Nucleolus
P63038	Nucleolus
P68040	Nucleolus
P68369	Nucleolus
P68372	Nucleolus
P70279	Nucleolus
P70700	Nucleolus
P80313	Nucleolus
P80314	Nucleolus
P80315	Nucleolus
P84089	Nucleolus
P97310	Nucleolus
P97352	Nucleolus
P97822	Nucleolus
P99024	Nucleolus
Q08288	Nucleolus
Q3TFK5	Nucleolus
Q3THK3	Nucleolus
Q3THW5	Nucleolus
Q3TJD7	Nucleolus
Q3TMY1	Nucleolus
Q3TVE3	Nucleolus
Q3U1G5	Nucleolus
Q3U1U7	Nucleolus
Q3U319	Nucleolus
Q3UFM5	Nucleolus
Q3UFY0	Nucleolus
Q3UHX0	Nucleolus
Q3UY34	Nucleolus
Q3V1V3	Nucleolus
Q4FZF3	Nucleolus
Q4VBE8	Nucleolus
Q5DTM8	Nucleolus
Q5SWD9	Nucleolus
Q60596	Nucleolus
Q61425	Nucleolus
Q62167	Nucleolus
Q62187	Nucleolus
Q62189	Nucleolus
Q68ED3	Nucleolus
Q68FG3	Nucleolus
Q69ZA1	Nucleolus
Q6A026	Nucleolus
Q6NXK5	Nucleolus
Q6P5B0	Nucleolus
Q6P5D8	Nucleolus
Q6P9R1	Nucleolus
Q6PAC3	Nucleolus
Q6PGG6	Nucleolus
Q6PR54	Nucleolus
Q6ZPL9	Nucleolus
Q6ZPY7	Nucleolus
Q6ZQK0	Nucleolus
Q6ZQL4	Nucleolus
Q6ZWX6	Nucleolus
Q78WZ7	Nucleolus
Q7TNC4	Nucleolus
Q7TND5	Nucleolus
Q7TQK4	Nucleolus
Q80UZ2	Nucleolus
Q80VD1	Nucleolus
Q80VY9	Nucleolus
Q80X41	Nucleolus
Q80Y44	Nucleolus
Q80ZM5	Nucleolus
Q810D6	Nucleolus
Q8BFR5	Nucleolus
Q8BG15	Nucleolus
Q8BG17	Nucleolus
Q8BGA5	Nucleolus
Q8BGS0	Nucleolus
Q8BGY2	Nucleolus
Q8BHB4	Nucleolus
Q8BHY2	Nucleolus
Q8BI72	Nucleolus
Q8BJW5	Nucleolus
Q8BKS9	Nucleolus
Q8BMC4	Nucleolus
Q8BMG1	Nucleolus
Q8BTM8	Nucleolus
Q8BTT6	Nucleolus
Q8BTV2	Nucleolus
Q8BTW3	Nucleolus
Q8BU03	Nucleolus
Q8BW10	Nucleolus
Q8BY02	Nucleolus
Q8C5L7	Nucleolus
Q8C6B9	Nucleolus
Q8C7V3	Nucleolus
Q8CD15	Nucleolus
Q8CE96	Nucleolus
Q8CGF7	Nucleolus
Q8CH25	Nucleolus
Q8CI11	Nucleolus
Q8CIL4	Nucleolus
Q8CJ27	Nucleolus
Q8JZM7	Nucleolus
Q8K202	Nucleolus
Q8K301	Nucleolus
Q8K363	Nucleolus
Q8K4F6	Nucleolus
Q8K4L0	Nucleolus
Q8R0A0	Nucleolus
Q8R1F0	Nucleolus
Q8R1G1	Nucleolus
Q8R1J3	Nucleolus
Q8R2M2	Nucleolus
Q8R2N0	Nucleolus
Q8R2N2	Nucleolus
Q8R323	Nucleolus
Q8R3C6	Nucleolus
Q8R5K4	Nucleolus
Q8VBV3	Nucleolus
Q8VCG3	Nucleolus
Q8VDD5	Nucleolus
Q8VDG3	Nucleolus
Q8VDQ9	Nucleolus
Q8VEJ4	Nucleolus
Q8VHZ7	Nucleolus
Q91VE6	Nucleolus
Q91VJ5	Nucleolus
Q91VK1	Nucleolus
Q91VY9	Nucleolus
Q91WE3	Nucleolus
Q91WM3	Nucleolus
Q91YJ3	Nucleolus
Q921F4	Nucleolus
Q921Y2	Nucleolus
Q922G2	Nucleolus
Q922K7	Nucleolus
Q923G2	Nucleolus
Q924W5	Nucleolus
Q99J62	Nucleolus
Q99K87	Nucleolus
Q99KR7	Nucleolus
Q99L28	Nucleolus
Q99LH1	Nucleolus
Q99LL5	Nucleolus
Q99LX5	Nucleolus
Q99ME9	Nucleolus
Q9CPP0	Nucleolus
Q9CPR8	Nucleolus
Q9CPS7	Nucleolus
Q9CPT5	Nucleolus
Q9CPW7	Nucleolus
Q9CQ39	Nucleolus
Q9CQH8	Nucleolus
Q9CQS2	Nucleolus
Q9CR08	Nucleolus
Q9CR41	Nucleolus
Q9CR57	Nucleolus
Q9CR98	Nucleolus
Q9CRA8	Nucleolus
Q9CRB2	Nucleolus
Q9CVI2	Nucleolus
Q9CWX9	Nucleolus
Q9CX97	Nucleolus
Q9CXI5	Nucleolus
Q9CXK8	Nucleolus
Q9CXL3	Nucleolus
Q9CXU0	Nucleolus
Q9CY21	Nucleolus
Q9CY58	Nucleolus
Q9CYH6	Nucleolus
Q9CZ91	Nucleolus
Q9CZ96	Nucleolus
Q9CZJ1	Nucleolus
Q9CZM2	Nucleolus
Q9CZT6	Nucleolus
Q9D0D4	Nucleolus
Q9D0F6	Nucleolus
Q9D0I8	Nucleolus
Q9D0M0	Nucleolus
Q9D0R4	Nucleolus
Q9D0R9	Nucleolus
Q9D115	Nucleolus
Q9D1J3	Nucleolus
Q9D1Q1	Nucleolus
Q9D2Y4	Nucleolus
Q9D4J7	Nucleolus
Q9D6S7	Nucleolus
Q9D6T0	Nucleolus
Q9D6Z1	Nucleolus
Q9D720	Nucleolus
Q9D7Z3	Nucleolus
Q9D8E6	Nucleolus
Q9D8N0	Nucleolus
Q9D8X1	Nucleolus
Q9D945	Nucleolus
Q9DAA6	Nucleolus
Q9DB85	Nucleolus
Q9DB96	Nucleolus
Q9DB98	Nucleolus
Q9DBE9	Nucleolus
Q9DCE5	Nucleolus
Q9DCH2	Nucleolus
Q9EP97	Nucleolus
Q9EQ61	Nucleolus
Q9ERH4	Nucleolus
Q9ESV0	Nucleolus
Q9ESX5	Nucleolus
Q9JI13	Nucleolus
Q9JI20	Nucleolus
Q9JIB4	Nucleolus
Q9JJ80	Nucleolus
Q9JJ89	Nucleolus
Q9JJA4	Nucleolus
Q9JJH7	Nucleolus
Q9JJI8	Nucleolus
Q9JJT0	Nucleolus
Q9JKX4	Nucleolus
Q9JLV6	Nucleolus
Q9JM76	Nucleolus
Q9JMG1	Nucleolus
Q9QYJ0	Nucleolus
Q9QYL7	Nucleolus
Q9R0Q6	Nucleolus
Q9R0X0	Nucleolus
Q9WUA2	Nucleolus
Q9WV32	Nucleolus
Q9Z2Q2	Nucleolus
P10854	Nucleolus
P38647	Nucleolus
P51480	Nucleolus
P62141	Nucleolus
Q05D44	Nucleolus
Q08EC1	Nucleolus
Q3TA68	Nucleolus
Q3TAJ5	Nucleolus
Q3TLH4	Nucleolus
Q3TLT4	Nucleolus
Q3TPE2	Nucleolus
Q3TZX8	Nucleolus
Q3U8W9	Nucleolus
Q3ULL6	Nucleolus
Q3USL3	Nucleolus
Q6NZL1	Nucleolus
Q8BP67	Nucleolus
Q8C1B7	Nucleolus
Q8K205	Nucleolus
Q8R1F9	Nucleolus
Q8R2U4	Nucleolus
Q8R3N1	Nucleolus
Q8VHN8	Nucleolus
Q91WJ7	Nucleolus
Q9CX11	Nucleolus
Q9D1C9	Nucleolus
Q9D8M4	Nucleolus
Q9Z0N2	Nucleolus
P28322	Nucleolus
P33609	Nucleolus
P35979	Nucleolus
P56960	Nucleolus
P70122	Nucleolus
P97358	Nucleolus
P97863	Nucleolus
Q1HFZ0	Nucleolus
Q61187	Nucleolus
Q61412	Nucleolus
Q62231	Nucleolus
Q62261	Nucleolus
Q6PGA0	Nucleolus
Q7M6Y2	Nucleolus
Q7TQI8	Nucleolus
Q80WJ7	Nucleolus
Q8BQN6	Nucleolus
Q8QZV0	Nucleolus
Q8VHI4	Nucleolus
Q922H9	Nucleolus
Q99LQ1	Nucleolus
Q9CWV6	Nucleolus
Q9CZX8	Nucleolus
Q9D305	Nucleolus
Q9ESX4	Nucleolus
Q9JL35	Nucleolus
Q9QXE4	Nucleolus
Q9QXX8	Nucleolus
Q9R0B7	Nucleolus
Q6PEF4	Nucleolus
Q8BVY0	Nucleolus
Q8C4I8	Nucleolus
Q8C851	Nucleolus
Q8K3D2	Nucleolus
Q8K403	Nucleolus
O08575	Nucleolus
O55022	Nucleolus
O55176	Nucleolus
O88554	Nucleolus
P00520	Nucleolus
P70175	Nucleolus
P97304	Nucleolus
Q02566	Nucleolus
Q3TPJ7	Nucleolus
Q61602	Nucleolus
Q6PDZ2	Nucleolus
Q7TMF2	Nucleolus
Q7TNB4	Nucleolus
Q7TPS0	Nucleolus
Q80WJ1	Nucleolus
Q8BKT8	Nucleolus
Q8BZ60	Nucleolus
Q8C0Q4	Nucleolus
Q8CIF4	Nucleolus
Q8K0L0	Nucleolus
Q8K1A6	Nucleolus
Q8K3I9	Nucleolus
Q91YD9	Nucleolus
Q9CZI9	Nucleolus
Q9CZX5	Nucleolus
Q9DB28	Nucleolus
Q9JJF3	Nucleolus
Q9WU56	Nucleolus
Q9R0Y0	Nucleolus
Q8R326	Nucleolus
Q99K48	Nucleolus Nuclear_Speckles
Q8C2Q3	Nucleolus Nuclear_Speckles
Q61656	Nucleolus Nuclear_Speckles
P70288	Nucleolus Nuclear_Speckles
P23475	Nucleolus Nuclear_Speckles
Q8R081	Nucleolus Nuclear_Speckles
O70133	Nucleolus PML-NBs Nuclear_Speckles
P11103	Nucleolus Nuclear_Speckles
Q6PDM2	Nucleolus Nuclear_Speckles
Q7TNV0	Nucleolus Nuclear_Speckles
Q9CXY6	Nucleolus Nuclear_Speckles
Q9D554	Nucleolus Nuclear_Speckles
Q9JIK5	Nucleolus Nuclear_Speckles
Q9JIX8	Nucleolus Nuclear_Speckles
Q91VR5	Nucleolus Nuclear_Speckles
Q9CQF3	Nucleolus Nuclear_Speckles
P32067	Nucleolus Nuclear_Speckles
Q7TMK9	Nucleolus Nuclear_Speckles
Q9CSN1	Nucleolus Nuclear_Speckles
Q9Z2X1	Nucleolus Nuclear_Speckles
Q7M739	Nucleolus Nuclear_Speckles
Q5SFM8	Nucleolus Nuclear_Speckles
Q61464	Nucleolus Nuclear_Speckles
O35286	Nucleolus Nuclear_Speckles
O35841	Nucleolus Nuclear_Speckles
O88532	Nucleolus Nuclear_Speckles
P10126	Nucleolus Nuclear_Speckles
P20152	Nucleolus Nuclear_Speckles
P26369	Nucleolus Nuclear_Speckles
P35545	Nucleolus Nuclear_Speckles
P47962	Nucleolus Nuclear_Speckles
P49962	Nucleolus Nuclear_Speckles
P57784	Nucleolus Nuclear_Speckles
P59708	Nucleolus Nuclear_Speckles
P60335	Nucleolus Nuclear_Speckles
P62309	Nucleolus Nuclear_Speckles
P62315	Nucleolus Nuclear_Speckles
P62702	Nucleolus Nuclear_Speckles
P62900	Nucleolus Nuclear_Speckles
P63323	Nucleolus Nuclear_Speckles
P67984	Nucleolus Nuclear_Speckles
P70333	Nucleolus Nuclear_Speckles
P70372	Nucleolus Nuclear_Speckles
P97461	Nucleolus Nuclear_Speckles
Q04750	Nucleolus Nuclear_Speckles
Q3TIX9	Nucleolus Nuclear_Speckles
Q6GSS7	Nucleolus Nuclear_Speckles
Q6NZB0	Nucleolus Nuclear_Speckles
Q6PAQ4	Nucleolus Nuclear_Speckles
Q6ZWN5	Nucleolus Nuclear_Speckles
Q8CGC6	Nucleolus Nuclear_Speckles
Q8K339	Nucleolus Nuclear_Speckles
Q8VDW0	Nucleolus Nuclear_Speckles
Q8VI84	Nucleolus Nuclear_Speckles
Q91VC3	Nucleolus Nuclear_Speckles
Q91VN6	Nucleolus Nuclear_Speckles
Q91ZW3	Nucleolus Nuclear_Speckles
Q921I9	Nucleolus Nuclear_Speckles
Q99J95	Nucleolus Nuclear_Speckles
Q99KP6	Nucleolus Nuclear_Speckles
Q99MJ9	Nucleolus Nuclear_Speckles
Q99PV0	Nucleolus Nuclear_Speckles
Q9CQE8	Nucleolus Nuclear_Speckles
Q9CSH3	Nucleolus Nuclear_Speckles
Q9CX86	Nucleolus Nuclear_Speckles
Q9CZU3	Nucleolus Nuclear_Speckles
Q9D0E1	Nucleolus Nuclear_Speckles
Q9D753	Nucleolus Nuclear_Speckles
Q9D7A6	Nucleolus Nuclear_Speckles
Q9D868	Nucleolus Nuclear_Speckles
Q9DBR1	Nucleolus Nuclear_Speckles
Q9JM93	Nucleolus Nuclear_Speckles
Q9Z130	Nucleolus Nuclear_Speckles
Q7TMG2	Nucleolus Nuclear_Speckles
P62301	Nucleolus Nuclear_Speckles
P83870	Nucleolus Nuclear_Speckles
Q62377	Nucleolus Nuclear_Speckles
Q61937	Nucleolus Nuclear_Speckles
A2A4P0	Nucleolus Nuclear_Speckles
O08583	Nucleolus Nuclear_Speckles
O08810	Nucleolus Nuclear_Speckles
P62242	Nucleolus Nuclear_Speckles
Q569Z5	Nucleolus Nuclear_Speckles
Q60668	Nucleolus Nuclear_Speckles
Q60973	Nucleolus Nuclear_Speckles
Q62241	Nucleolus Nuclear_Speckles
Q8BG81	Nucleolus Nuclear_Speckles
Q8BGT7	Nucleolus Nuclear_Speckles
Q923D5	Nucleolus Nuclear_Speckles
Q9D883	Nucleolus Nuclear_Speckles
Q9JHI7	Nucleolus Nuclear_Speckles
A2AW40	Nucleolus Nuclear_Speckles
P23198	Nucleolus PML-NBs
P83917	Nucleolus PML-NBs
P63280	Nucleolus PML-NBs
O88700	Nucleolus PML-NBs
Q9JKK8	Nucleolus PML-NBs
Q60953	Nucleolus PML-NBs
P63166	Nucleolus PML-NBs
O09053	Nucleolus PML-NBs
P70388	Nucleolus PML-NBs
Q6ZQF0	Nucleolus PML-NBs
P23804	Nucleolus PML-NBs
Q923E4	Nucleolus PML-NBs
Q9QWV9	Nucleolus PML-NBs Nuclear_Speckles
O35613	PML-NBs
Q61687	PML-NBs
P26350	PML-NBs
P06876	PML-NBs
P38533	PML-NBs
P48754	PML-NBs
P59110	PML-NBs
Q61216	PML-NBs
Q62158	PML-NBs
Q8VEE4	PML-NBs
Q91VL8	PML-NBs
Q9R207	PML-NBs
O35144	PML-NBs
Q61666	PML-NBs
P27661	PML-NBs
Q61026	PML-NBs
Q6NXW6	PML-NBs
Q9JIF0	PML-NBs
Q9QWZ1	PML-NBs
Q91ZX6	PML-NBs
P13405	PML-NBs
O35892	PML-NBs
O70157	PML-NBs
P09922	PML-NBs
P43352	PML-NBs
P45448	PML-NBs
P45481	PML-NBs
P56581	PML-NBs
P61290	PML-NBs
P70371	PML-NBs
P97303	PML-NBs
Q03347	PML-NBs
Q08297	PML-NBs
Q3U0V2	PML-NBs
Q3V0C5	PML-NBs
Q60976	PML-NBs
Q62431	PML-NBs
Q6NSQ5	PML-NBs
Q810L3	PML-NBs
Q8BMD7	PML-NBs
Q8BQY8	PML-NBs
Q8C0P7	PML-NBs
Q8CHW1	PML-NBs
Q9CU65	PML-NBs
Q9CWY9	PML-NBs
Q9JJX7	PML-NBs
Q9JL16	PML-NBs
Q9JM05	PML-NBs
Q9QZR5	PML-NBs
Q9QZS2	PML-NBs
Q9WUB0	PML-NBs
Q9WUF3	PML-NBs
Q9WV31	PML-NBs
Q9Z0F6	PML-NBs
Q9Z172	PML-NBs
Q9Z265	PML-NBs
Q9Z2U4	PML-NBs
A1L358	PML-NBs
Q8VID5	PML-NBs
Q91WF9	PML-NBs
Q8VBX2	PML-NBs
Q9DBU5	PML-NBs
Q9ERH7	PML-NBs
Q9JJP2	PML-NBs
O54784	PML-NBs Nuclear_Speckles
Q80Z37	PML-NBs Nuclear_Speckles
P63073	PML-NBs Nuclear_Speckles
O88904	PML-NBs Nuclear_Speckles
A3KMN2
O08900
O08901
O35129
O35280
O35638
O54790
O54917
O54941
O54972
O55187
O70237
O88509
O88559
P10922
P11416
P12367
P13864
P17095
P17679
P18608
P23772
P23798
P25916
P40201
P41183
P43275
P62340
P62806
P68433
P70121
P84244
Q00899
Q08369
Q2VPD4
Q3UJ04
Q3V300
Q4QY64
Q571G6
Q5YD48
Q60611
Q61074
Q61188
Q61466
Q61880
Q61881
Q62227
Q62240
Q62280
Q62481
Q64127
Q64475
Q64478
Q64524
Q69Z69
Q6GQT0
Q6P9Z1
Q6ZPE2
Q6ZWY9
Q75NR7
Q7JJ13
Q7TT79
Q80U70
Q80US4
Q80UV9
Q80XB4
Q8BIW9
Q8BRB7
Q8BSQ9
Q8BTF7
Q8BW72
Q8C050
Q8C0D7
Q8C156
Q8C9X6
Q8CCI5
Q8CG47
Q8CG48
Q8CHV6
Q8K1K9
Q8K2Z4
Q8K409
Q8R331
Q8VCZ3
Q8VDS3
Q8VEK6
Q8VIG1
Q91X20
Q91X44
Q921E6
Q924K8
Q99J79
Q99LW6
Q99MR0
Q99MT2
Q99NA9
Q99PV8
Q9CQJ4
Q9CR11
Q9CVD2
Q9CWR8
Q9D0N7
Q9D3E6
Q9ESK4
Q9JJ11
Q9JKP7
Q9JKP8
Q9JLN9
Q9JLV5
Q9QUM7
Q9QWH1
Q9QXE7
Q9QXV1
Q9R190
Q9WU42
Q9Z0R0
Q9Z1B8
Q9Z1S0
Q9Z2B9
Q9Z2V6
A0PJJ1
A3KMN0
O35327
O55230
Q05DJ1
Q3TBL4
Q3UT39
Q3UTQ7
Q5DU20
Q60680
Q64525
Q69ZG5
Q6P4S7
Q6ZPK0
Q6ZPV2
Q8C2B3
Q8CCJ9
Q8K4R9
Q8R024
Q8R407
Q8R4I1
Q921N8
Q99JR8
Q99PT3
Q9Z2R9
A2AJK6
A2BFQ5
P81183
Q8CJ76
Q9Z2N8
Q6P9L3
O88643
P63087
P97929
Q61164
P33174
Q7TQL1
O09106
O88379
P38532
P52927
P70281
Q00322
Q3U8K7
Q6Q783
Q8BR65
Q8C6P8
Q8VDF2
Q9D9H3
Q9EQQ0
Q9ER74
Q9JI44
Q9WUK6
Q9Z1N2
Q14DI5
Q3LR78
Q9DAD9
Q9Z116
Q9Z117
O88508
Q60848
Q9QWF0
O88895
O89033
P07903
P16951
P28033
P35601
P41969
P70399
P97313
P97496
Q60974
Q8K214
Q8K4B0
Q9EQR6
Q9EQU5
Q9JL70
Q9R0L7
Q8VBU8
O08579
Q8BH74
Q9CXS4
Q9ERU9
Q9Z0W3
Q8R480
Q9Z1B5
Q60520
O35942
O70201
O70445
P49025
P70335
Q62348
Q64702
Q99K43
Q80V30
Q6Y685
P97384
Q03267
Q7TNU6
Q9Z277
Q5QKN3
Q8BXW1
Q9CQ70
Q61572
Q62141
Q64028
Q99NE9
Q3U9G9
O08785
O55112
O70372
O89090
P05627
P08046
P17182
P28574
P39689
P40338
P42227
P46414
P50652
P51612
P53762
P54728
P61957
P70284
P70365
P97784
Q3UMM4
Q5SV85
Q61183
Q64511
Q8BGS3
Q8C863
Q8R040
Q8VH37
Q99ML9
Q9DBY8
Q9Z1T5
Q5HZJ0
Q6NXI6
P01101
O70494
Q9CYQ7
Q99P88
O08715
P48999
P53564
Q0VGB8
Q3TDN2
Q5U458
Q61527
Q69ZN7
Q6DVA0
Q6ZPR5
Q80TH2
Q80U93
Q8BG26
Q8BKC5
Q8BYU6
Q8K019
Q8K2K6
Q8VC65
Q8VI24
Q91WB2
Q925I1
Q9CRB9
Q9CRD2
Q9D024
Q9DBS1
Q9R099
Q9WTN3
Q9Z2I0
Q2VEB3
Q76KB5
Q922J9
Q99JG4
Q99JG6
P21619
Q60960
Q8BFY9
Q8R0G9
Q99LG2
Q9JIH2
P34022
P46061
P58742
Q6NY15
Q8BJ71
Q8BTS4
Q8CEC0
Q8CIC2
Q9D1M0
Q9EPL8
Q9WTX8
Q3UJE5
Q3V2K7
P48678
Q61655
Q80WR0
Q8VCB1
Q9CWU9
Q9QY81
P59235
P70168
Q8K2V6
Q8R4R6
Q8VI75
A2ATN3
Q3V1L5
Q68G59
O88574
Q3U0V1
Q64700
Q05CI2
A2A6M5
A2ABV5
A2AGH6
A2AM29
A2AWL7
A2CE44
A2CG63
B2RUI1
O08580
O08605
O08609
O08672
O08673
O08674
O08686
O08696
O08740
O08750
O08755
O08759
O08789
O08792
O08915
O08918
O09000
O09100
O09102
O09105
O09113
O09167
O35085
O35137
O35160
O35177
O35182
O35207
O35216
O35231
O35253
O35261
O35284
O35295
O35309
O35317
O35381
O35392
O35495
O35516
O35602
O35618
O35627
O35654
O35690
O35738
O35739
O35740
O35885
O35914
O35936
O35973
O35980
O35984
O54724
O54743
O54751
O54788
O54824
O54836
O54839
O54910
O54946
O54949
O54956
O55047
O55087
O55128
O55144
O55201
O55203
O55236
O70137
O70191
O70218
O70230
O70273
O70306
O70318
O70361
O70422
O70477
O70584
O70589
O88271
O88282
O88286
O88413
O88491
O88573
O88597
O88609
O88621
O88622
O88685
O88712
O88878
O88898
O88940
O88942
O89019
P02319
P02830
P03966
P05132
P06798
P07978
P08043
P08152
P08414
P09021
P09024
P09025
P09026
P09027
P09065
P09066
P09079
P09084
P09450
P09631
P09632
P09633
P0C0S6
P0C1T1
P10077
P10078
P10085
P10166
P10284
P10628
P10754
P10755
P10856
P11247
P11378
P11679
P12979
P13297
P13705
P14148
P14404
P15037
P15307
P15314
P15375
P15532
P15919
P16879
P17012
P17141
P17433
P17919
P18111
P18911
P19091
P19182
P19426
P19785
P20293
P20444
P20615
P21784
P21952
P22091
P22339
P22361
P22605
P22682
P22893
P23204
P23683
P23812
P23906
P23949
P23950
P24699
P24788
P25233
P25322
P25425
P25444
P26323
P26687
P27577
P27782
P27792
P28357
P28359
P28700
P28704
P28740
P29594
P29595
P30051
P30280
P30282
P30306
P31245
P31257
P31310
P31311
P31362
P32043
P32115
P32443
P33611
P35396
P35428
P35582
P35584
P35639
P35689
P35922
P37242
P37913
P39447
P40630
P40646
P40694
P40764
P41133
P41136
P41139
P41163
P41164
P41230
P41778
P41971
P42128
P42225
P42228
P42230
P42232
P42582
P42586
P42669
P43120
P43135
P43136
P43241
P43247
P43267
P43300
P43345
P43680
P46471
P46638
P46684
P46694
P46935
P46938
P47242
P47806
P47809
P47810
P47930
P48031
P48377
P48379
P48432
P48437
P48755
P48962
P48967
P48972
P48985
P48986
P49117
P49138
P49452
P49586
P49710
P49749
P49919
P50207
P50220
P50462
P50586
P51125
P51450
P51859
P51860
P51943
P51949
P51954
P51960
P52431
P52432
P52482
P52633
P52946
P52955
P53351
P53566
P53568
P53776
P53784
P54276
P54823
P54841
P54846
P55200
P55937
P56280
P56477
P56528
P56546
P56716
P56931
P57725
P58269
P58334
P58468
P58929
P59114
P59328
P59759
P59808
P59941
P60824
P60898
P61079
P61219
P61329
P61372
P61375
P61406
P61588
P61969
P62192
P62307
P62317
P62488
P63002
P63006
P63058
P63139
P63147
P63157
P63242
P63271
P63318
P67778
P69566
P70120
P70255
P70257
P70270
P70297
P70298
P70314
P70321
P70325
P70338
P70345
P70348
P70349
P70351
P70396
P70436
P70447
P70451
P70459
P70660
P70661
P70662
P70670
P79621
P80205
P81067
P81068
P81269
P97305
P97309
P97314
P97315
P97334
P97346
P97360
P97368
P97386
P97431
P97436
P97440
P97443
P97458
P97459
P97460
P97469
P97471
P97480
P97481
P97489
P97500
P97503
P97767
P97769
P97825
Q00286
Q00422
Q01147
Q01705
Q01822
Q01853
Q02067
Q02085
Q02395
Q02526
Q02576
Q02591
Q02614
Q02650
Q02780
Q03358
Q03526
Q04211
Q04744
Q04859
Q04863
Q04886
Q04887
Q04888
Q04892
Q05922
Q05BH3
Q06348
Q06831
Q07076
Q07139
Q07231
Q07243
Q07279
Q07424
Q07802
Q07916
Q08024
Q08122
Q08376
Q08509
Q08639
Q08775
Q0VAW7
Q0VBD2
Q0VDT2
Q0VEE6
Q0VGB7
Q14AR7
Q14B46
Q1H9T6
Q1RLL7
Q2KHI9
Q2NKI2
Q2TBA3
Q2VPU4
Q32M00
Q3B807
Q3TCH7
Q3TH77
Q3TLD5
Q3TLR7
Q3TTA7
Q3TXZ1
Q3U0P1
Q3U182
Q3U1E7
Q3U1J1
Q3U1N2
Q3U1T3
Q3U227
Q3U285
Q3U2E2
Q3U381
Q3U5C7
Q3UA06
Q3UB74
Q3UE17
Q3UHD9
Q3UHE1
Q3UHF3
Q3UHF7
Q3UHX9
Q3UJB9
Q3ULB5
Q3UMW7
Q3UNA3
Q3UNW5
Q3UPW2
Q3URA4
Q3URU2
Q3URY0
Q3URZ6
Q3UTB7
Q3UV55
Q3UVL3
Q3UXZ9
Q3UZ01
Q3UZ39
Q3V016
Q3V063
Q3V080
Q3V0C1
Q3V232
Q497H0
Q497V9
Q499D0
Q4VA98
Q4VAA2
Q505F1
Q569E7
Q569L8
Q571J5
Q5BLK4
Q5DTX1
Q5DU09
Q5EE38
Q5F2E7
Q5GIG6
Q5HZI1
Q5I1X5
Q5IBH7
Q5SPL2
Q5SVQ0
Q5SXJ3
Q5U4C9
Q5U5Q9
Q5UAK0
Q60585
Q60591
Q60610
Q60632
Q60636
Q60644
Q60665
Q60670
Q60674
Q60676
Q60698
Q60700
Q60707
Q60739
Q60756
Q60764
Q60775
Q60795
Q60821
Q60843
Q60862
Q60899
Q60902
Q60929
Q60948
Q60954
Q60987
Q61010
Q61033
Q61039
Q61045
Q61060
Q61066
Q61069
Q61122
Q61127
Q61169
Q61179
Q61263
Q61312
Q61313
Q61315
Q61321
Q61324
Q61329
Q61467
Q61471
Q61473
Q61493
Q61501
Q61502
Q61510
Q61532
Q61539
Q61574
Q61575
Q61584
Q61624
Q61658
Q61660
Q61663
Q61670
Q61672
Q61696
Q61701
Q61751
Q61771
Q61778
Q61827
Q61831
Q61850
Q61909
Q62066
Q62095
Q62101
Q62120
Q62130
Q62219
Q62232
Q62233
Q62255
Q62264
Q62282
Q62315
Q62383
Q62392
Q62407
Q62414
Q62422
Q62440
Q62441
Q62445
Q62446
Q62447
Q62504
Q62513
Q62520
Q62521
Q63871
Q63932
Q63934
Q63943
Q64010
Q64092
Q64104
Q64124
Q64152
Q641K1
Q64205
Q64221
Q64261
Q64267
Q64279
Q64317
Q64318
Q64321
Q64336
Q64337
Q64368
Q64434
Q64693
Q64732
Q66JW3
Q67FY2
Q68FE8
Q69Z66
Q69Z97
Q69Z98
Q69Z99
Q69ZF7
Q69ZM6
Q69ZS8
Q6DFV7
Q6GQR8
Q6GQT6
Q6J1H4
Q6KAQ7
Q6KAS7
Q6NVF4
Q6NXK2
Q6NZA9
Q6NZB1
Q6NZF1
Q6NZM9
Q6NZP1
Q6NZQ2
Q6NZQ6
Q6P2K6
Q6P3D7
Q6P3E7
Q6P3Y5
Q6P5G0
Q6P5G3
Q6P8I4
Q6P8Z1
Q6P9Y7
Q6PAL7
Q6PB75
Q6PCL9
Q6PDG5
Q6PDK2
Q6PE01
Q6PE54
Q6PEE3
Q6PFC2
Q6PFD5
Q6PFG8
Q6PFX9
Q6PGB8
Q6PGF3
Q6PGH1
[truncated: 604 more rows]
