# Supplementary material for: The proteins of intra-nuclear bodies: a data-driven analysis of sequence, interaction and expression
Source: BMC Syst Biol. 2010 Apr 13;4:44. doi: 10.1186/1752-0509-4-44 (PMC2859750; doi:10.1186/1752-0509-4-44)
Supplement: Additional file 2 — Proteins with predicted intra-nuclear compartment(s). Following the same format as Additional file 1, this file lists predicted compartments for proteins that have no observed compartment. [file 1752-0509-4-44-S2.TXT]

Protein_ID	Compartment_Predicted
O35207	Cajal_Body
O35973	Cajal_Body
P22361	Cajal_Body
P47242	Cajal_Body
P47930	Cajal_Body
P54823	Cajal_Body
P54846	Cajal_Body
P62488	Cajal_Body
P97443	Cajal_Body
Q3UE17	Cajal_Body
Q3UVL3	Cajal_Body
Q499D0	Cajal_Body
Q6KAS7	Cajal_Body
Q6P9Y7	Cajal_Body
Q8BI66	Cajal_Body
Q8BQC8	Cajal_Body
Q8CE13	Cajal_Body
Q8CHC8	Cajal_Body
Q8K2W6	Cajal_Body
Q8K5B8	Cajal_Body
Q8VBW5	Cajal_Body
Q925J9	Cajal_Body
Q9DCT6	Cajal_Body
Q9WTP3	Cajal_Body
Q9WVF7	Cajal_Body
A2A6M5	Cajal_Body Nuclear_Speckles
P97305	Cajal_Body Nuclear_Speckles
Q61045	Cajal_Body Nuclear_Speckles
Q62422	Cajal_Body Nuclear_Speckles
Q69ZF7	Cajal_Body Nuclear_Speckles
Q8R316	Cajal_Body Nuclear_Speckles
Q922L6	Cajal_Body Nuclear_Speckles
Q9CZ70	Cajal_Body Nuclear_Speckles
Q9JHG6	Cajal_Body Nuclear_Speckles
P81068	Cajal_Body Nuclear_Speckles Nucleolus
Q61312	Cajal_Body Nuclear_Speckles Nucleolus
Q8BLR9	Cajal_Body Nuclear_Speckles Nucleolus
P41230	Cajal_Body Nucleolus
P52946	Cajal_Body Nucleolus
P70351	Cajal_Body Nucleolus
Q3TCH7	Cajal_Body Nucleolus
Q61467	Cajal_Body Nucleolus
Q794H2	Cajal_Body Nucleolus
Q8BHJ5	Cajal_Body Nucleolus
Q9EQW6	Cajal_Body Nucleolus
Q9JHC9	Cajal_Body Nucleolus
Q9QYE0	Cajal_Body Nucleolus
Q9R1C0	Cajal_Body Nucleolus
Q9WUN8	Cajal_Body Nucleolus
Q6P3Y5	Cajal_Body Nucleolus Nuclear_Speckles
P15314	Cajal_Body PML-NBs
P32115	Cajal_Body PML-NBs
Q0VAW7	Cajal_Body PML-NBs
Q8BJL0	Cajal_Body PML-NBs
A2CG63	Nuclear_Speckles
B2RUI1	Nuclear_Speckles
O08672	Nuclear_Speckles
O08674	Nuclear_Speckles
O08789	Nuclear_Speckles
O09000	Nuclear_Speckles
O09105	Nuclear_Speckles
O09113	Nuclear_Speckles
O35216	Nuclear_Speckles
O35392	Nuclear_Speckles
O35495	Nuclear_Speckles
O35602	Nuclear_Speckles
O35936	Nuclear_Speckles
O35984	Nuclear_Speckles
O54724	Nuclear_Speckles
O54751	Nuclear_Speckles
O54824	Nuclear_Speckles
O55087	Nuclear_Speckles
O55128	Nuclear_Speckles
O55144	Nuclear_Speckles
O55201	Nuclear_Speckles
O70230	Nuclear_Speckles
O70589	Nuclear_Speckles
O88621	Nuclear_Speckles
O88898	Nuclear_Speckles
P06798	Nuclear_Speckles
P08152	Nuclear_Speckles
P09027	Nuclear_Speckles
P11247	Nuclear_Speckles
P12979	Nuclear_Speckles
P14148	Nuclear_Speckles
P14404	Nuclear_Speckles
P15037	Nuclear_Speckles
P15375	Nuclear_Speckles
P15532	Nuclear_Speckles
P17012	Nuclear_Speckles
P19182	Nuclear_Speckles
P20444	Nuclear_Speckles
P24788	Nuclear_Speckles
P26687	Nuclear_Speckles
P29595	Nuclear_Speckles
P30306	Nuclear_Speckles
P37913	Nuclear_Speckles
P40646	Nuclear_Speckles
P40764	Nuclear_Speckles
P41163	Nuclear_Speckles
P42128	Nuclear_Speckles
P43136	Nuclear_Speckles
P43345	Nuclear_Speckles
P46638	Nuclear_Speckles
P48967	Nuclear_Speckles
P48972	Nuclear_Speckles
P48985	Nuclear_Speckles
P49749	Nuclear_Speckles
P51960	Nuclear_Speckles
P52432	Nuclear_Speckles
P53568	Nuclear_Speckles
P54841	Nuclear_Speckles
P56716	Nuclear_Speckles
P57725	Nuclear_Speckles
P59941	Nuclear_Speckles
P60898	Nuclear_Speckles
P61329	Nuclear_Speckles
P61588	Nuclear_Speckles
P63157	Nuclear_Speckles
P63271	Nuclear_Speckles
P70298	Nuclear_Speckles
P70325	Nuclear_Speckles
P70396	Nuclear_Speckles
P70451	Nuclear_Speckles
P97360	Nuclear_Speckles
P97386	Nuclear_Speckles
P97440	Nuclear_Speckles
Q02067	Nuclear_Speckles
Q02650	Nuclear_Speckles
Q02780	Nuclear_Speckles
Q04863	Nuclear_Speckles
Q04888	Nuclear_Speckles
Q07076	Nuclear_Speckles
Q08122	Nuclear_Speckles
Q0VBD2	Nuclear_Speckles
Q3TH77	Nuclear_Speckles
Q3TLD5	Nuclear_Speckles
Q3UHF7	Nuclear_Speckles
Q3URY0	Nuclear_Speckles
Q571J5	Nuclear_Speckles
Q5SPL2	Nuclear_Speckles
Q60670	Nuclear_Speckles
Q60739	Nuclear_Speckles
Q60756	Nuclear_Speckles
Q60795	Nuclear_Speckles
Q60843	Nuclear_Speckles
Q60899	Nuclear_Speckles
Q60929	Nuclear_Speckles
Q60987	Nuclear_Speckles
Q61122	Nuclear_Speckles
Q61471	Nuclear_Speckles
Q61663	Nuclear_Speckles
Q61670	Nuclear_Speckles
Q61778	Nuclear_Speckles
Q61831	Nuclear_Speckles
Q61850	Nuclear_Speckles
Q62233	Nuclear_Speckles
Q62315	Nuclear_Speckles
Q62441	Nuclear_Speckles
Q62504	Nuclear_Speckles
Q641K1	Nuclear_Speckles
Q64267	Nuclear_Speckles
Q64337	Nuclear_Speckles
Q64368	Nuclear_Speckles
Q64434	Nuclear_Speckles
Q67FY2	Nuclear_Speckles
Q69ZM6	Nuclear_Speckles
Q6NVF4	Nuclear_Speckles
Q6NZA9	Nuclear_Speckles
Q6NZB1	Nuclear_Speckles
Q6P2K6	Nuclear_Speckles
Q6PDK2	Nuclear_Speckles
Q6PGH1	Nuclear_Speckles
Q7TSH9	Nuclear_Speckles
Q80TY4	Nuclear_Speckles
Q80V24	Nuclear_Speckles
Q80XU3	Nuclear_Speckles
Q80YR7	Nuclear_Speckles
Q80ZM7	Nuclear_Speckles
Q810A1	Nuclear_Speckles
Q810F8	Nuclear_Speckles
Q811K9	Nuclear_Speckles
Q811W0	Nuclear_Speckles
Q8BFW7	Nuclear_Speckles
Q8BG30	Nuclear_Speckles
Q8BI73	Nuclear_Speckles
Q8BKP2	Nuclear_Speckles
Q8BNK5	Nuclear_Speckles
Q8BS90	Nuclear_Speckles
Q8BUV6	Nuclear_Speckles
Q8BWD8	Nuclear_Speckles
Q8BXX2	Nuclear_Speckles
Q8BY46	Nuclear_Speckles
Q8C895	Nuclear_Speckles
Q8CDC7	Nuclear_Speckles
Q8CFK2	Nuclear_Speckles
Q8CFL8	Nuclear_Speckles
Q8CGF9	Nuclear_Speckles
Q8CGW9	Nuclear_Speckles
Q8JZL0	Nuclear_Speckles
Q8K0H5	Nuclear_Speckles
Q8K0V4	Nuclear_Speckles
Q8K1S5	Nuclear_Speckles
Q8K2R5	Nuclear_Speckles
Q8K3Q3	Nuclear_Speckles
Q8K3V1	Nuclear_Speckles
Q8K3W3	Nuclear_Speckles
Q8K4Q6	Nuclear_Speckles
Q8R0K9	Nuclear_Speckles
Q8R3P7	Nuclear_Speckles
Q8R3P8	Nuclear_Speckles
Q8R409	Nuclear_Speckles
Q8R4E6	Nuclear_Speckles
Q8VC70	Nuclear_Speckles
Q8VCD7	Nuclear_Speckles
Q8VE65	Nuclear_Speckles
Q91W39	Nuclear_Speckles
Q91WA4	Nuclear_Speckles
Q91XE9	Nuclear_Speckles
Q91YK2	Nuclear_Speckles
Q91ZK0	Nuclear_Speckles
Q91ZT9	Nuclear_Speckles
Q921K6	Nuclear_Speckles
Q921N6	Nuclear_Speckles
Q923X4	Nuclear_Speckles
Q99J08	Nuclear_Speckles
Q99JB0	Nuclear_Speckles
Q99KE8	Nuclear_Speckles
Q99KS2	Nuclear_Speckles
Q99L45	Nuclear_Speckles
Q99L90	Nuclear_Speckles
Q99M87	Nuclear_Speckles
Q99NB8	Nuclear_Speckles
Q99NC0	Nuclear_Speckles
Q99PG2	Nuclear_Speckles
Q99PQ2	Nuclear_Speckles
Q9CQ61	Nuclear_Speckles
Q9CQJ7	Nuclear_Speckles
Q9CWS4	Nuclear_Speckles
Q9CXG9	Nuclear_Speckles
Q9CZB6	Nuclear_Speckles
Q9CZX0	Nuclear_Speckles
Q9D0B1	Nuclear_Speckles
Q9D0M2	Nuclear_Speckles
Q9D0P5	Nuclear_Speckles
Q9D2H6	Nuclear_Speckles
Q9D2N4	Nuclear_Speckles
Q9D5V5	Nuclear_Speckles
Q9D9X6	Nuclear_Speckles
Q9DAN2	Nuclear_Speckles
Q9DAR7	Nuclear_Speckles
Q9EPA7	Nuclear_Speckles
Q9EPC1	Nuclear_Speckles
Q9EPW2	Nuclear_Speckles
Q9ER42	Nuclear_Speckles
Q9ESJ1	Nuclear_Speckles
Q9ET54	Nuclear_Speckles
Q9JHX2	Nuclear_Speckles
Q9JKD8	Nuclear_Speckles
Q9JL10	Nuclear_Speckles
Q9QXE2	Nuclear_Speckles
Q9QYI5	Nuclear_Speckles
Q9QYY8	Nuclear_Speckles
Q9QZ28	Nuclear_Speckles
Q9QZ59	Nuclear_Speckles
Q9QZ67	Nuclear_Speckles
Q9QZE7	Nuclear_Speckles
Q9R0Q4	Nuclear_Speckles
Q9R0Q7	Nuclear_Speckles
Q9R1K5	Nuclear_Speckles
Q9R1S8	Nuclear_Speckles
Q9R210	Nuclear_Speckles
Q9WTJ6	Nuclear_Speckles
Q9WTP9	Nuclear_Speckles
Q9WTX6	Nuclear_Speckles
Q9WUU9	Nuclear_Speckles
Q9Z0H0	Nuclear_Speckles
O35627	Nuclear_Speckles Nucleolus
O35654	Nuclear_Speckles Nucleolus
O35980	Nuclear_Speckles Nucleolus
O54743	Nuclear_Speckles Nucleolus
O70137	Nuclear_Speckles Nucleolus
O88271	Nuclear_Speckles Nucleolus
O88942	Nuclear_Speckles Nucleolus
P09084	Nuclear_Speckles Nucleolus
P0C1T1	Nuclear_Speckles Nucleolus
P22091	Nuclear_Speckles Nucleolus
P27782	Nuclear_Speckles Nucleolus
P31245	Nuclear_Speckles Nucleolus
P31310	Nuclear_Speckles Nucleolus
P35584	Nuclear_Speckles Nucleolus
P41133	Nuclear_Speckles Nucleolus
P43241	Nuclear_Speckles Nucleolus
P46684	Nuclear_Speckles Nucleolus
P48379	Nuclear_Speckles Nucleolus
P48755	Nuclear_Speckles Nucleolus
P53566	Nuclear_Speckles Nucleolus
P58269	Nuclear_Speckles Nucleolus
P63058	Nuclear_Speckles Nucleolus
P70297	Nuclear_Speckles Nucleolus
P70345	Nuclear_Speckles Nucleolus
Q04211	Nuclear_Speckles Nucleolus
Q04886	Nuclear_Speckles Nucleolus
Q3UB74	Nuclear_Speckles Nucleolus
Q3UHD9	Nuclear_Speckles Nucleolus
Q3UNW5	Nuclear_Speckles Nucleolus
Q3V0C1	Nuclear_Speckles Nucleolus
Q60632	Nuclear_Speckles Nucleolus
Q60862	Nuclear_Speckles Nucleolus
Q61179	Nuclear_Speckles Nucleolus
Q61501	Nuclear_Speckles Nucleolus
Q61701	Nuclear_Speckles Nucleolus
Q62264	Nuclear_Speckles Nucleolus
Q62414	Nuclear_Speckles Nucleolus
Q6NZM9	Nuclear_Speckles Nucleolus
Q80U58	Nuclear_Speckles Nucleolus
Q80UN9	Nuclear_Speckles Nucleolus
Q8BFV3	Nuclear_Speckles Nucleolus
Q8BGW8	Nuclear_Speckles Nucleolus
Q8BKX7	Nuclear_Speckles Nucleolus
Q8BP86	Nuclear_Speckles Nucleolus
Q8BU27	Nuclear_Speckles Nucleolus
Q8C1M2	Nuclear_Speckles Nucleolus
Q8C208	Nuclear_Speckles Nucleolus
Q8C735	Nuclear_Speckles Nucleolus
Q8CCH7	Nuclear_Speckles Nucleolus
Q8R143	Nuclear_Speckles Nucleolus
Q8R4X3	Nuclear_Speckles Nucleolus
Q99LH4	Nuclear_Speckles Nucleolus
Q99MY0	Nuclear_Speckles Nucleolus
Q9CR42	Nuclear_Speckles Nucleolus
Q9CX60	Nuclear_Speckles Nucleolus
Q9DBN9	Nuclear_Speckles Nucleolus
Q9ER75	Nuclear_Speckles Nucleolus
Q9ES03	Nuclear_Speckles Nucleolus
Q9JIC3	Nuclear_Speckles Nucleolus
Q9JJN2	Nuclear_Speckles Nucleolus
Q9JKD9	Nuclear_Speckles Nucleolus
Q9QYL0	Nuclear_Speckles Nucleolus
Q9R1X4	Nuclear_Speckles Nucleolus
Q9WU01	Nuclear_Speckles Nucleolus
Q9WV93	Nuclear_Speckles Nucleolus
P97309	Nuclear_Speckles Nucleolus
Q8VDK3	Nuclear_Speckles Nucleolus PML-NBs
O70584	Nuclear_Speckles PML-NBs
P61372	Nuclear_Speckles PML-NBs
Q61771	Nuclear_Speckles PML-NBs
Q69Z66	Nuclear_Speckles PML-NBs
Q7TNL3	Nuclear_Speckles PML-NBs
A2ABV5	Nucleolus
A2CE44	Nucleolus
O08696	Nucleolus
O08740	Nucleolus
O08792	Nucleolus
O35253	Nucleolus
O35739	Nucleolus
O54788	Nucleolus
O70422	Nucleolus
O88413	Nucleolus
O89019	Nucleolus
P02319	Nucleolus
P05132	Nucleolus
P09021	Nucleolus
P09025	Nucleolus
P09026	Nucleolus
P09065	Nucleolus
P09079	Nucleolus
P09633	Nucleolus
P10077	Nucleolus
P10284	Nucleolus
P10628	Nucleolus
P15919	Nucleolus
P19426	Nucleolus
P21784	Nucleolus
P28740	Nucleolus
P30051	Nucleolus
P31257	Nucleolus
P31311	Nucleolus
P35396	Nucleolus
P35922	Nucleolus
P40630	Nucleolus
P41136	Nucleolus
P42228	Nucleolus
P47806	Nucleolus
P47809	Nucleolus
P49117	Nucleolus
P49138	Nucleolus
P50220	Nucleolus
P50586	Nucleolus
P51954	Nucleolus
P52431	Nucleolus
P53351	Nucleolus
P55937	Nucleolus
P58929	Nucleolus
P61219	Nucleolus
P63147	Nucleolus
P63242	Nucleolus
P67778	Nucleolus
P70257	Nucleolus
P70660	Nucleolus
P81067	Nucleolus
P81269	Nucleolus
P97436	Nucleolus
P97459	Nucleolus
P97469	Nucleolus
P97769	Nucleolus
P97825	Nucleolus
Q00286	Nucleolus
Q04892	Nucleolus
Q05BH3	Nucleolus
Q07139	Nucleolus
Q07279	Nucleolus
Q2KHI9	Nucleolus
Q3B807	Nucleolus
Q3TLR7	Nucleolus
Q3TXZ1	Nucleolus
Q3U182	Nucleolus
Q3U285	Nucleolus
Q3U2E2	Nucleolus
Q3UA06	Nucleolus
Q3UJB9	Nucleolus
Q3UNA3	Nucleolus
Q3URA4	Nucleolus
Q3UV55	Nucleolus
Q3V063	Nucleolus
Q569L8	Nucleolus
Q5IBH7	Nucleolus
Q5U4C9	Nucleolus
Q60585	Nucleolus
Q60610	Nucleolus
Q60665	Nucleolus
Q60676	Nucleolus
Q60698	Nucleolus
Q60902	Nucleolus
Q61010	Nucleolus
Q61169	Nucleolus
Q61263	Nucleolus
Q61324	Nucleolus
Q61510	Nucleolus
Q61827	Nucleolus
Q62066	Nucleolus
Q62095	Nucleolus
Q62440	Nucleolus
Q62513	Nucleolus
Q63871	Nucleolus
Q64104	Nucleolus
Q64152	Nucleolus
Q64221	Nucleolus
Q64279	Nucleolus
Q64693	Nucleolus
Q66JW3	Nucleolus
Q69Z99	Nucleolus
Q6DFV7	Nucleolus
Q6KAQ7	Nucleolus
Q6P3D7	Nucleolus
Q6P3E7	Nucleolus
Q6P8I4	Nucleolus
Q6PDG5	Nucleolus
Q6PE01	Nucleolus
Q6PFD5	Nucleolus
Q6PGB8	Nucleolus
Q6ZPI3	Nucleolus
Q78TU8	Nucleolus
Q7TT18	Nucleolus
Q7TT28	Nucleolus
Q80TJ7	Nucleolus
Q80TY0	Nucleolus
Q80V76	Nucleolus
Q80W85	Nucleolus
Q80YP6	Nucleolus
Q8BFU2	Nucleolus
Q8BLB0	Nucleolus
Q8BLM0	Nucleolus
Q8BSK8	Nucleolus
Q8BUR3	Nucleolus
Q8BVL5	Nucleolus
Q8BWD2	Nucleolus
Q8BYK8	Nucleolus
Q8BZH4	Nucleolus
Q8C092	Nucleolus
Q8C0Q2	Nucleolus
Q8C0Y1	Nucleolus
Q8C4M7	Nucleolus
Q8C4V4	Nucleolus
Q8CDI3	Nucleolus
Q8CFE5	Nucleolus
Q8CII0	Nucleolus
Q8CJ78	Nucleolus
Q8K1M4	Nucleolus
Q8K2Y0	Nucleolus
Q8R2T8	Nucleolus
Q8VD76	Nucleolus
Q91WD1	Nucleolus
Q921X0	Nucleolus
Q923S6	Nucleolus
Q924H2	Nucleolus
Q925B0	Nucleolus
Q99KJ5	Nucleolus
Q99PP2	Nucleolus
Q99PW4	Nucleolus
Q9CQA5	Nucleolus
Q9CQZ1	Nucleolus
Q9CUU3	Nucleolus
Q9CWP8	Nucleolus
Q9CWW7	Nucleolus
Q9CYZ8	Nucleolus
Q9CZV5	Nucleolus
Q9D0T2	Nucleolus
Q9D198	Nucleolus
Q9D489	Nucleolus
Q9D548	Nucleolus
Q9D8Y8	Nucleolus
Q9D902	Nucleolus
Q9DBY0	Nucleolus
Q9DCK4	Nucleolus
Q9EQB9	Nucleolus
Q9ES18	Nucleolus
Q9JI57	Nucleolus
Q9JKP5	Nucleolus
Q9QX66	Nucleolus
Q9QX98	Nucleolus
Q9QXG9	Nucleolus
Q9QYB2	Nucleolus
Q9QYC3	Nucleolus
Q9QZD4	Nucleolus
Q9WTM4	Nucleolus
Q9WTY1	Nucleolus
Q9WU12	Nucleolus
Q9WUI0	Nucleolus
Q9WVP6	Nucleolus
Q9Z0E3	Nucleolus
Q9Z0G7	Nucleolus
Q9Z0H3	Nucleolus
Q9Z0N1	Nucleolus
Q5SXJ3	Nucleolus Cajal_Body
O09167	Nucleolus Nuclear_Speckles
O35295	Nucleolus PML-NBs
O35381	Nucleolus PML-NBs
O88609	Nucleolus PML-NBs
P15307	Nucleolus PML-NBs
P59808	Nucleolus PML-NBs
P70120	Nucleolus PML-NBs
Q07802	Nucleolus PML-NBs
Q3U1N2	Nucleolus PML-NBs
Q3U227	Nucleolus PML-NBs
Q62282	Nucleolus PML-NBs
Q69Z98	Nucleolus PML-NBs
Q6NZQ6	Nucleolus PML-NBs
Q6P5G0	Nucleolus PML-NBs
Q8K083	Nucleolus PML-NBs
Q8K327	Nucleolus PML-NBs
Q9CXE6	Nucleolus PML-NBs
Q9JJR7	Nucleolus PML-NBs
O35914	PML-NBs
P07978	PML-NBs
P11378	PML-NBs
P30280	PML-NBs
P40694	PML-NBs
P49586	PML-NBs
P97471	PML-NBs
Q08509	PML-NBs
Q3UHE1	PML-NBs
Q61909	PML-NBs
Q6PCL9	PML-NBs
Q8BJ05	PML-NBs
Q8BMQ3	PML-NBs
Q8C878	PML-NBs
Q8CFP4	PML-NBs
Q8K1R7	PML-NBs
Q8QZW2	PML-NBs
Q8VCG9	PML-NBs
Q8VDU5	PML-NBs
Q99MD8	PML-NBs
Q99NG0	PML-NBs
Q9DAI4	PML-NBs
Q9ESC8	PML-NBs
Q9QWM6	PML-NBs
Q9Z0S2	PML-NBs
A2AGH6
A2AM29
A2AWL7
O08580
O08605
O08609
O08673
O08686
O08750
O08755
O08759
O08915
O08918
O09100
O09102
O35085
O35137
O35160
O35177
O35182
O35231
O35261
O35284
O35309
O35317
O35516
O35618
O35690
O35738
O35740
O35885
O54836
O54839
O54910
O54946
O54949
O54956
O55047
O55203
O55236
O70191
O70218
O70273
O70306
O70318
O70361
O70477
O88282
O88286
O88491
O88573
O88597
O88622
O88685
O88712
O88878
O88940
P02830
P03966
P08043
P08414
P09024
P09066
P09450
P09631
P09632
P0C0S6
P10078
P10085
P10166
P10754
P10755
P10856
P11679
P13297
P13705
P16879
P17141
P17433
P17919
P18111
P18911
P19091
P19785
P20293
P20615
P21952
P22339
P22605
P22682
P22893
P23204
P23683
P23812
P23906
P23949
P23950
P24699
P25233
P25322
P25425
P25444
P26323
P27577
P27792
P28357
P28359
P28700
P28704
P29594
P30282
P31362
P32043
P32443
P33611
P35428
P35582
P35639
P35689
P37242
P39447
P41139
P41164
P41778
P41971
P42225
P42230
P42232
P42582
P42586
P42669
P43120
P43135
P43247
P43267
P43300
P43680
P46471
P46694
P46935
P46938
P47810
P48031
P48377
P48432
P48437
P48962
P48986
P49452
P49710
P49919
P50207
P50462
P51125
P51450
P51859
P51860
P51943
P51949
P52482
P52633
P52955
P53776
P53784
P54276
P55200
P56280
P56477
P56528
P56546
P56931
P58334
P58468
P59114
P59328
P59759
P60824
P61079
P61375
P61406
P61969
P62192
P62307
P62317
P63002
P63006
P63139
P63318
P69566
P70255
P70270
P70314
P70321
P70338
P70348
P70349
P70436
P70447
P70459
P70661
P70662
P70670
P79621
P80205
P97314
P97315
P97334
P97346
P97368
P97431
P97458
P97460
P97480
P97481
P97489
P97500
P97503
P97767
Q00422
Q01147
Q01705
Q01822
Q01853
Q02085
Q02395
Q02526
Q02576
Q02591
Q02614
Q03358
Q03526
Q04744
Q04859
Q04887
Q05922
Q06348
Q06831
Q07231
Q07243
Q07424
Q07916
Q08024
Q08376
Q08639
Q08775
Q0VDT2
Q0VEE6
Q0VGB7
Q14AR7
Q14B46
Q1H9T6
Q1RLL7
Q2NKI2
Q2TBA3
Q2VPU4
Q32M00
Q3TTA7
Q3U0P1
Q3U1E7
Q3U1J1
Q3U1T3
Q3U381
Q3U5C7
Q3UHF3
Q3UHX9
Q3ULB5
Q3UMW7
Q3UPW2
Q3URU2
Q3URZ6
Q3UTB7
Q3UXZ9
Q3UZ01
Q3UZ39
Q3V016
Q3V080
Q3V232
Q497H0
Q497V9
Q4G0F8
Q4VA98
Q4VAA2
Q505F1
Q569E7
Q5BLK4
Q5DTX1
Q5DU09
Q5EE38
Q5F2E7
Q5GIG6
Q5HZI1
Q5I1X5
Q5SVQ0
Q5U5Q9
Q5UAK0
Q60591
Q60636
Q60644
Q60674
Q60700
Q60707
Q60764
Q60775
Q60821
Q60948
Q60954
Q61033
Q61039
Q61060
Q61066
Q61069
Q61127
Q61313
Q61315
Q61321
Q61329
Q61473
Q61493
Q61502
Q61532
Q61539
Q61574
Q61575
Q61584
Q61624
Q61658
Q61660
Q61672
Q61696
Q61751
Q62101
Q62120
Q62130
Q62219
Q62232
Q62255
Q62383
Q62392
Q62407
Q62445
Q62446
Q62447
Q62520
Q62521
Q63932
Q63934
Q63943
Q64010
Q64092
Q64124
Q64205
Q64261
Q64317
Q64318
Q64321
Q64336
Q64732
Q68FE8
Q69Z54
Q69Z97
Q69ZS8
Q6GQR8
Q6GQT6
Q6J1H4
Q6NXK2
Q6NZF1
Q6NZP1
Q6NZQ2
Q6P5G3
Q6P8Z1
Q6PAL7
Q6PB75
Q6PE54
Q6PEE3
Q6PFC2
Q6PFG8
Q6PFX9
Q6PGF3
Q6PI88
Q6PIJ4
Q6PZD9
Q6S7F2
Q6SJ95
Q6V5K9
Q6VUP9
Q6XBJ3
Q6Y7W8
Q6ZPI0
Q6ZPY2
Q6ZQ03
Q6ZWV3
Q6ZWV7
Q7M6X4
Q7TN31
Q7TNK4
Q7TNM2
Q7TPQ3
Q7TQ40
Q7TQG0
Q7TQH0
Q80TM6
Q80TQ2
Q80TS5
Q80UM3
Q80UP3
Q80UY2
Q80UY3
Q80VJ6
Q80VL3
Q80VM4
Q80VR2
Q80VW7
Q80W31
Q80W88
Q80X50
Q80X66
Q80Y37
Q80Y81
Q80Y84
Q80YP0
Q80Z25
Q80Z64
Q80ZQ5
Q80ZW0
Q811S7
Q8BG99
Q8BH52
Q8BI69
Q8BIA3
Q8BIF9
Q8BIQ5
Q8BJ14
Q8BJ90
Q8BJI4
Q8BJL3
Q8BJW7
Q8BKJ9
Q8BKT2
Q8BKT3
Q8BKX1
Q8BLB7
Q8BLG0
Q8BMB0
Q8BMI0
Q8BMQ2
Q8BMU0
Q8BTW4
Q8BU00
Q8BU11
Q8BUN5
Q8BUZ1
Q8BVN9
Q8BVZ5
Q8BW74
Q8BX22
Q8BXJ4
Q8BY71
Q8BZ89
Q8BZ94
Q8BZ97
Q8BZS9
Q8C0C0
Q8C5L3
Q8C796
Q8C7E9
Q8C827
Q8C854
Q8CBD1
Q8CCE9
Q8CCK0
Q8CCP0
Q8CE22
Q8CE64
Q8CFC2
Q8CFC7
Q8CFD5
Q8CFE3
Q8CFU8
Q8CG46
Q8CGB3
Q8CGN4
Q8CGV9
Q8CHI8
Q8CHK4
Q8CHP6
Q8CIN4
Q8CIN6
Q8CIV7
Q8JZW8
Q8K045
Q8K088
Q8K0D7
Q8K0G8
Q8K0L9
Q8K0S9
Q8K120
Q8K1C9
Q8K1Y8
Q8K284
Q8K2H3
Q8K3W2
Q8K402
Q8K4J6
Q8K4K2
Q8K4L3
Q8K5A4
Q8K5B9
Q8K5C0
Q8QZY3
Q8R0T2
Q8R1D1
Q8R1G6
Q8R1M2
Q8R2K4
Q8R2K7
Q8R2V3
Q8R317
Q8R368
Q8R3B3
Q8R3L8
Q8R3Y8
Q8R4Z4
Q8R554
Q8VBT9
Q8VC66
Q8VCB2
Q8VCD5
Q8VCQ3
Q8VD12
Q8VDQ8
Q8VE01
Q8VEJ9
Q8VHI6
Q8VHQ3
Q8VHR5
Q8VHT7
Q8VIG0
Q8VIK3
Q91VJ4
Q91VN1
Q91WA3
Q91WG5
Q91WL8
Q91WV0
Q91XA5
Q91XS1
Q91XT6
Q91XU0
Q91YD3
Q91YE5
Q91YE8
Q91YM2
Q91YQ3
Q91YU8
Q91ZD1
Q91ZK4
Q91ZP3
Q920F6
Q920G9
Q920S3
Q921D9
Q921M3
Q921T2
Q921X6
Q922R0
Q922S8
Q923B1
Q924C1
Q924C5
Q925F4
Q925H1
Q99JB6
Q99JX1
Q99K46
Q99K95
Q99L02
Q99LA2
Q99LX0
Q99M85
Q99MA9
Q99MD9
Q99ME7
Q99MY8
Q99MZ3
Q99N57
Q99P21
Q99PI5
Q99PJ2
Q99PR8
Q99PS0
Q99PW8
Q9CQ73
Q9CQI9
Q9CUX1
Q9CWL8
Q9CWR2
Q9CWV1
Q9CXC9
Q9CXE0
Q9CXF7
Q9CXG3
Q9CXV0
Q9CXW3
Q9CZA6
Q9CZK6
Q9CZT4
Q9CZY3
Q9D032
Q9D0D5
Q9D0L8
Q9D168
Q9D219
Q9D2A5
Q9D2C9
Q9D4C1
Q9D572
Q9D6J1
Q9D6K9
Q9D6N5
Q9D7M8
Q9D7X3
Q9D8X5
Q9D976
Q9D9K3
Q9DAB5
Q9DAU9
Q9DBR4
Q9DBX7
Q9DBZ5
Q9DC33
Q9DC77
Q9DCL8
Q9DCX1
Q9EPK5
Q9EQ28
Q9EQH4
Q9ERI5
Q9ERR8
Q9ERS2
Q9ERU3
Q9ES70
Q9ESC7
Q9ESJ0
Q9ESK3
Q9ESN5
Q9ESP5
Q9ESS0
Q9EST3
Q9EST4
Q9EST8
Q9JHD1
Q9JHD2
Q9JHE6
Q9JI11
Q9JII5
Q9JJ26
Q9JJ28
Q9JJ48
Q9JJ78
Q9JJ94
Q9JJR5
Q9JJW6
Q9JK30
Q9JK91
Q9JKQ4
Q9JKS5
Q9JL19
Q9JLC6
Q9JLG8
Q9JLZ6
Q9JM73
Q9QUG2
Q9QUK0
Q9QUR7
Q9QUS4
Q9QWV4
Q9QX96
Q9QXD8
Q9QXN3
Q9QY24
Q9QY61
Q9QYB8
Q9QZ09
Q9QZ41
Q9QZM0
Q9QZQ0
Q9R059
Q9R0G7
Q9R0L1
Q9R194
Q9R1E0
Q9WTJ2
Q9WTJ4
Q9WTK2
Q9WTK5
Q9WTU0
Q9WTV7
Q9WTX7
Q9WU00
Q9WUF2
Q9WUL6
Q9WUU6
Q9WV60
Q9WVB2
Q9WVB3
Q9WVG7
Q9WVG9
Q9WVH3
Q9WVI9
Q9WVS7
Q9Z0H1
Q9Z0Y9
Q9Z0Z7
Q9Z125
Q9Z188
Q9Z1D7
Q9Z1D8
Q9Z1D9
Q9Z1E3
Q9Z1J1
Q9Z1M4
Q9Z1N7
Q9Z1S4
Q9Z1X9
Q9Z1Y4
Q9Z248
Q9Z2C8
Q9Z2D7
Q9Z2E5
Q9Z2F6
Q9Z2V5
Q9Z2Y3
